# Supplementary material for: Analysis of Growth Trajectories and Verification of Related SNPs in Populus deltoides
Source: Int J Mol Sci. 2023 Nov 10;24(22):16192. doi: 10.3390/ijms242216192 (PMC10670923; doi:10.3390/ijms242216192)
Supplement: Supplementary file 1 [file ijms-24-16192-s001.zip › Supplementary-TableS.xlsx]

## Sheet: Table S1
Table S1. ANOVA (single factor analysis of variance) for DBH (diameter at breast height) and Height
Age	Trait	Sources	Sum of squares	df	Mean square	F-values	P-values
1	Height	Clone	20.033	28	0.715	6.103	<0.001
		Error	22.978	196	0.117
		Total	43.011	224
	DBH	Clone	24.958	28	0.891	3.747	<0.001
		Error	46.625	196	0.238
		Total	71.582	224
2	Height	Clone	42.728	28	1.526	5.016	<0.001
		Error	58.715	193	0.304
		Total	101.443	221
	DBH	Clone	120.28	28	4.296	4.906	<0.001
		Error	168.988	193	0.876
		Total	289.268	221
3	Height	Clone	60.24	28	2.151	5.11	<0.001
		Error	81.264	193	0.421
		Total	141.505	221
	DBH	Clone	268.715	28	9.597	8.339	<0.001
		Error	222.102	193	1.151
		Total	490.817	221
5	Height	Clone	144.811	28	5.172	12.618	<0.001
		Error	76.238	186	0.41
		Total	221.049	214
	DBH	Clone	503.057	28	17.966	9.114	<0.001
		Error	366.658	186	1.971
		Total	869.716	214
6	Height	Clone	120.353	28	4.298	6.788	<0.001
		Error	117.777	186	0.633
		Total	238.129	214
	DBH	Clone	602.531	28	21.519	9.477	<0.001
		Error	422.358	186	2.271
		Total	1024.89	214
7	Height	Clone	205.294	28	7.332	4.307	<0.001
		Error	306.419	180	1.702
		Total	511.713	208
	DBH	Clone	651.665	28	23.274	8.93	<0.001
		Error	469.134	180	2.606
		Total	1120.8	208
9	Height	Clone	132.749	28	4.741	3.307	<0.001
		Error	80.291	56	1.434
		Total	213.04	84
	DBH	Clone	456.168	28	16.292	4.971	<0.001
		Error	183.521	56	3.277
		Total	639.689	84
10	Height	Clone	458.446	28	16.373	6.621	<0.001
		Error	346.207	140	2.473
		Total	804.653	168
	DBH	Clone	961.614	28	34.343	10.314	<0.001
		Error	466.18	140	3.33
		Total	1427.79	168
11	Height	Clone	461.589	27	17.096	6.494	<0.001
		Error	239.545	91	2.632
		Total	701.134	118
	DBH	Clone	820.283	27	30.381	7.793	<0.001
		Error	358.68	92	3.899
		Total	1178.96	119

## Sheet: Table S2
Table S2. Pearson's correlation between each year and the 11th year for DBH (diameter at breast height) and height.
Trait	1	2	3	5	6	7	9	10	11
Height	0.14876	0.19923	0.286053	0.442	0.539	0.416	0.809	0.97	1
DBH	0.232103	0.545	0.613	0.838	0.817	0.842	0.98	0.979	1

## Sheet: Table S3
Table S3. Variations in DBH (diameter at breast height) and tree height for 24 clones over 11 years (mean ± standard deviation).
Clones	Height	DBH
T1	21.88±0.81	28.34±2.36
T2	16.64±4.08	25.92±2.6
T20	21.77±2.84	26±4.5
T120	23.28±0.91	29.68±3.24
S372	25.17±1.44	31.87±0.45
S392	19.8±2.02	19.8±2.58
S3016	24.44±1.22	27.1±0.67
S3107	22.47±0.5	24±1.57
S3109	23.54±1.6	26.78±0.66
S3121	21.2±1.88	26.45±1.77
S3183	23.88±3.12	28.73±1.05
S3201	24.5±1.32	29.1±2.95
S3229	23.33±0.98	28.58±1.75
S3236	21.93±1.59	25.2±1.48
S3239	23.5±1.66	29.22±2.23
S3240	25.1±0.14	32.55±1.34
S3244	27.17±0.58	35.1±1.2
S3261	21.16±1.66	27.62±3.25
S3700	23.8±1.41	27.86±1.91
S3702	22.8±0.84	28.98±1.04
S3801	23.13±1.42	27.97±1.67
S3804	26.05±0.72	32.1±2.07
S3814	22.33±0.29	26.13±2.45
S3907	23.48±0.9	25.72±1.86
NL895	23.65±1.85	29.1±1.16

## Sheet: Table S4
Table S4. Sequencing quality check metrics in clones
Clones	Reads	Q20	Q30	GC
T1	2234	93.27	91.87	41.64
T2	2436	96.32	95.32	41.28
S372	2874	92.89	91.46	41.32
S3244	4152	93.76	92.39	41.14
S3801	5639	95.82	94.79	40.98
S3016	2620	90.46	86.8	45.57
S3261	1763	94.78	92.88	41.19
S3700	2362	90.43	86.87	44.9
T20	2049	95	93.09	41.11
S3240	4798	93.52	90.81	46.82
S3236	2708	93.71	91.25	42.29
S392	2714	94.93	93.07	40.92
S3107	2731	94.9	92.99	41.16
S3201	3708	93.39	90.75	44.43
S3109	6404	92.08	89.77	43.45
S3804	7751	92.02	89.68	42.98
S3121	8038	89.86	87.06	42.73
S3183	9506	97.1	96.07	42.61
S3702	11917	90.82	88.32	42.68
S3239	23211	93.97	91.94	42.42
T120	14370	97.53	96.62	40.35
S3907	20718	95.33	93.76	41
S3814	22194	94.72	92.93	42.26

## Sheet: Table S5
Table S5. MAF (Minimum allele frequencies) of SNPs (single nucleotide polymorphisms).
SNP	MAF
SNP1	0.36
SNP2	0.2
SNP3	0.24
SNP4	0.24
SNP5	0.28
SNP6	0.44
SNP7	0.2
SNP8	0.32
SNP9	0.4
SNP10	0.2
SNP11	0.24
SNP12	0.16
SNP13	0.24
SNP14	0.2
SNP15	0.2
SNP16	0.16
SNP18	0.08
SNP19	0.36
Mean	0.251

## Sheet: Table S6
Table S6. SNPs (single nucleotide polymorphisms) with significantly different growth trajectories across genotypes
SNP	Trait	P-values
SNP1	DBH	5.76163e-07
	Height	4.5687e-05
SNP3	Height	0.00077343
SNP4	Height	5.92764e-07
SNP5	Height	8.30991e-05
SNP7	DBH	8.57384e-10
	Height	2.47667e-07
SNP8	DBH	0.00063889
	Height	4.01268e-08
SNP10	DBH	1.62002e-06
	Height	2.70227e-06
SNP11_H	Height	0.000208489
SNP12	DBH	0
	Height	6.26492e-07
SNP13	DBH	0.000229496
	Height	0.000159947
SNP14	DBH	2.09251e-07
SNP15	DBH	5.15262e-05
SNP16	DBH	1.39089e-05
SNP18	Height	0.000819549
SNP19	DBH	0.000206023

## Sheet: Table S7
Table S7. Significant SNPs (single nucleotide polymorphisms) were identified using GLM (general linear model) associated with growth traits (DBH (diameter at breast height) and Height) over years. PVE(phenotypic variation explained).
SNP	Trait	Age	P-values	PVE
SNP1	H	3	0.03	0.265
	H	5	0.037	0.199
	H	6	0.0377	0.239
SNP5	H	5	0.0482	0.181
	H	6	0.0391	0.161
SNP6	H	11	0.0488	0.177
SNP10	DBH	3	0.0171	0.22
	DBH	5	0.0181	0.246
	DBH	6	0.0164	0.22
	DBH	7	0.0147	0.308
	DBH	9	0.0152	0.289
	DBH	10	0.0134	0.357
	DBH	11	0.0137	0.295
	H	7	0.0184	0.279
	H	10	0.0129	0.264
	H	11	0.0108	0.23
SNP12	DBH	2	0.0086	0.339
	DBH	3	0.0054	0.405
	DBH	5	0.0082	0.256
	DBH	6	0.0032	0.301
	DBH	7	0.0021	0.418
	DBH	9	0.0085	0.243
	DBH	10	0.0072	0.339
	DBH	11	0.0067	0.27
	H	10	0.0089	0.292
	H	11	0.006	0.406
SNP15	H	3	0.0231	0.211
	H	5	0.0203	0.217
SNP16	DBH	10	0.0298	0.264
	DBH	11	0.0257	0.203

## Sheet: Table S8
Table S8. Functional mapping using GMAT (p<0.05 is bolded).
SNP	Trait	P-values
SNP1	DBH	0.855047
	Height	0.820492
SNP2	DBH	0.319365
	Height	0.96304
SNP3	DBH	0.872662
	Height	0.775776
SNP4	DBH	0.513024
	Height	0.261432
SNP5	DBH	0.773737
	Height	0.2419
SNP6	DBH	0.650327
	Height	0.662879
SNP7	DBH	0.176942
	Height	0.684527
SNP8	DBH	0.276133
	Height	0.1881
SNP9	DBH	0.822165
	Height	0.949059
SNP10	DBH	0.247111
	Height	0.0922539
SNP11	DBH	0.967481
	Height	0.91573
SNP12	DBH	0.012325
	Height	0.151229
SNP13	DBH	0.250461
	Height	0.971741
SNP14	DBH	0.244124
	Height	0.653298
SNP15	DBH	0.408311
	Height	0.84904
SNP16	DBH	0.291085
	Height	0.118654
SNP18	DBH	0.72749
	Height	0.30584
SNP19	DBH	0.508966
	Height	0.647981

## Sheet: Table S9
Table S9. Annotation of SNPs (single nucleotide polymorphisms) affecting growth trajectories
SNP	Trait	candidate gene	Homologous gene	Annotaion description
SNP1	DBH, Height	Potri.005G070500	AT3G52950	CBS / octicosapeptide/Phox/Bemp1 (PB1) domains-containing protein
SNP3	Height	Potri.005G080300	AT5G10070	RNase L inhibitor protein-related
SNP4	Height	Potri.008G175500	AT1G27400	Ribosomal protein L22p/L17e family protein
SNP5	Height	NA
SNP7	DBH, Height	NA
SNP8	DBH, Height	Potri.009G098000	AT3G19420	PTEN 2
SNP10	DBH, Height	Potri.011G010600	AT1G11990	O-fucosyltransferase family protein
SNP11	Height	NA
SNP12	DBH, Height	Potri.011G024800	AT4G04885	PCF11P-similar protein 4
SNP13	DBH, Height	Potri.011G085200	AT2G34560	P-loop containing nucleoside triphosphate hydrolases superfamily protein
SNP14	DBH	NA
SNP15	DBH	Potri.014G035700	AT5G04720	ADR1-like 2
SNP16	DBH	Potri.014G036800	NA
SNP18	Height	NA
SNP19	DBH	NA

## Sheet: Table S10
Table S10. Information on 20 SNPs (single nucleotide polymorphisms)
SNP	Chr	Position	Alleles	P-values
SNP1	5	4589404	A/G	1.80×10−43
SNP2	5	5078225	C/T	1.86×10−43
SNP3	5	5468930	A/G	8.02×10−42
SNP4	8	12168132	C/T	1.05×10−43
SNP5	8	43714	A/G	4.60×10−41
SNP6	9	11716063	G/A	1.54×10−41
SNP7	9	8513188	G/A	6.97×10−43
SNP8	9	8784110	A/G	3.69×10−43
SNP9	10	20448344	G/A	2.72×10−42
SNP10	11	986759	G/T	1.99×10−10
SNP11	11	18422946	T/A	1.21×10−42
SNP12	11	1838667	T/C	4.10×10−10
SNP13	11	9774840	A/G	1.91×10−41
SNP14	13	276618	C/T	1.52×10−40
SNP15	14	2253609	G/T	1.24×10−45
SNP16	14	2327681	G/A	6.94×10−41
SNP17	14	508683	T/C	1.93×10−47
SNP18	18	13091699	A/T	1.29×10−12
SNP19	18	15051647	C/T	2.98×10−40
SNP20	11	7120563	C/T	4.95×10−10
